# Supplementary material for: Effect of temperature on betacyanins synthesis and the transcriptome of Suaeda salsa
Source: Front Plant Sci. 2023 Jun 26;14:1203089. doi: 10.3389/fpls.2023.1203089 (PMC10330703; doi:10.3389/fpls.2023.1203089)
Supplement: Supplementary file 1 [file Table_1.xls]

## Sheet: TAable S1
Number	GO ID	Term Type	Description	Ratio_in_study	Ratio_in_pop	Pvalue_uncorrected	Pvalue_corrected	Gene_ids
16	GO:0009145	BP	purine nucleoside triphosphate biosynthetic process	16/1720	48/19561	1.76751e-06	0.000749292	TRINITY_DN15758_c0_g1;TRINITY_DN39317_c0_g1;TRINITY_DN12580_c0_g2;TRINITY_DN44423_c0_g1;TRINITY_DN43726_c0_g1;TRINITY_DN45077_c0_g1;TRINITY_DN42973_c0_g1;TRINITY_DN47690_c0_g1;TRINITY_DN45584_c0_g1;TRINITY_DN21503_c0_g1;TRINITY_DN21503_c0_g2;TRINITY_DN47071_c0_g1;TRINITY_DN33307_c0_g1;TRINITY_DN47217_c0_g1;TRINITY_DN42701_c0_g1;TRINITY_DN36927_c0_g1
16	GO:0009206	BP	purine ribonucleoside triphosphate biosynthetic process	16/1720	48/19561	1.76751e-06	0.000749292	TRINITY_DN15758_c0_g1;TRINITY_DN39317_c0_g1;TRINITY_DN12580_c0_g2;TRINITY_DN44423_c0_g1;TRINITY_DN43726_c0_g1;TRINITY_DN45077_c0_g1;TRINITY_DN42973_c0_g1;TRINITY_DN47690_c0_g1;TRINITY_DN45584_c0_g1;TRINITY_DN21503_c0_g1;TRINITY_DN21503_c0_g2;TRINITY_DN47071_c0_g1;TRINITY_DN33307_c0_g1;TRINITY_DN47217_c0_g1;TRINITY_DN42701_c0_g1;TRINITY_DN36927_c0_g1
16	GO:0009205	BP	purine ribonucleoside triphosphate metabolic process	16/1720	48/19561	1.76751e-06	0.000749292	TRINITY_DN15758_c0_g1;TRINITY_DN39317_c0_g1;TRINITY_DN12580_c0_g2;TRINITY_DN44423_c0_g1;TRINITY_DN43726_c0_g1;TRINITY_DN45077_c0_g1;TRINITY_DN42973_c0_g1;TRINITY_DN47690_c0_g1;TRINITY_DN45584_c0_g1;TRINITY_DN21503_c0_g1;TRINITY_DN21503_c0_g2;TRINITY_DN47071_c0_g1;TRINITY_DN33307_c0_g1;TRINITY_DN47217_c0_g1;TRINITY_DN42701_c0_g1;TRINITY_DN36927_c0_g1
21	GO:1902600	BP	proton transmembrane transport	21/1720	77/19561	1.9182e-06	0.000749292	TRINITY_DN25947_c0_g2;TRINITY_DN28973_c0_g1;TRINITY_DN28973_c0_g2;TRINITY_DN28973_c0_g3;TRINITY_DN42701_c0_g1;TRINITY_DN12580_c0_g2;TRINITY_DN39317_c0_g1;TRINITY_DN44423_c0_g1;TRINITY_DN47690_c0_g1;TRINITY_DN45077_c0_g1;TRINITY_DN42973_c0_g1;TRINITY_DN1_c1_g1;TRINITY_DN45584_c0_g1;TRINITY_DN21503_c0_g1;TRINITY_DN21503_c0_g2;TRINITY_DN47071_c0_g1;TRINITY_DN43726_c0_g1;TRINITY_DN33307_c0_g1;TRINITY…
15	GO:0015985	BP	energy coupled proton transport, down electrochemical gradient	15/1720	43/19561	1.93064e-06	0.000749292	TRINITY_DN44423_c0_g1;TRINITY_DN39317_c0_g1;TRINITY_DN45077_c0_g1;TRINITY_DN12580_c0_g2;TRINITY_DN42973_c0_g1;TRINITY_DN47690_c0_g1;TRINITY_DN33307_c0_g1;TRINITY_DN21503_c0_g1;TRINITY_DN21503_c0_g2;TRINITY_DN47071_c0_g1;TRINITY_DN45584_c0_g1;TRINITY_DN43726_c0_g1;TRINITY_DN47217_c0_g1;TRINITY_DN42701_c0_g1;TRINITY_DN36927_c0_g1
15	GO:0015986	BP	ATP synthesis coupled proton transport	15/1720	43/19561	1.93064e-06	0.000749292	TRINITY_DN44423_c0_g1;TRINITY_DN39317_c0_g1;TRINITY_DN45077_c0_g1;TRINITY_DN12580_c0_g2;TRINITY_DN42973_c0_g1;TRINITY_DN47690_c0_g1;TRINITY_DN33307_c0_g1;TRINITY_DN21503_c0_g1;TRINITY_DN21503_c0_g2;TRINITY_DN47071_c0_g1;TRINITY_DN45584_c0_g1;TRINITY_DN43726_c0_g1;TRINITY_DN47217_c0_g1;TRINITY_DN42701_c0_g1;TRINITY_DN36927_c0_g1
90	GO:0006412	BP	translation	90/1720	559/19561	2.12875e-06	0.000749292	TRINITY_DN47426_c0_g1;TRINITY_DN2269_c0_g2;TRINITY_DN37593_c0_g1;TRINITY_DN37667_c0_g1;TRINITY_DN27677_c0_g1;TRINITY_DN27677_c0_g2;TRINITY_DN14282_c0_g1;TRINITY_DN12853_c0_g1;TRINITY_DN45151_c0_g1;TRINITY_DN43707_c0_g1;TRINITY_DN37881_c0_g1;TRINITY_DN18084_c0_g1;TRINITY_DN45204_c0_g1;TRINITY_DN44469_c0_g1;TRINITY_DN46088_c0_g1;TRINITY_DN15510_c0_g1;TRINITY_DN47849_c0_g1;TRINITY_DN46989_c0_g1;TRIN…
56	GO:0006091	BP	generation of precursor metabolites and energy	56/1720	325/19561	2.38256e-06	0.000749292	TRINITY_DN33892_c0_g2;TRINITY_DN45428_c0_g1;TRINITY_DN8199_c0_g2;TRINITY_DN17136_c0_g1;TRINITY_DN37460_c0_g1;TRINITY_DN17136_c0_g2;TRINITY_DN45296_c0_g1;TRINITY_DN17601_c0_g2;TRINITY_DN2648_c0_g1;TRINITY_DN46072_c0_g1;TRINITY_DN5436_c0_g2;TRINITY_DN39849_c0_g1;TRINITY_DN6853_c1_g1;TRINITY_DN30996_c0_g1;TRINITY_DN43571_c0_g1;TRINITY_DN42937_c1_g2;TRINITY_DN13416_c0_g1;TRINITY_DN48144_c0_g1;TRINITY…
92	GO:0043043	BP	peptide biosynthetic process	92/1720	568/19561	2.535e-06	0.000749292	TRINITY_DN47426_c0_g1;TRINITY_DN2269_c0_g2;TRINITY_DN37593_c0_g1;TRINITY_DN37667_c0_g1;TRINITY_DN27677_c0_g1;TRINITY_DN27677_c0_g2;TRINITY_DN14282_c0_g1;TRINITY_DN12853_c0_g1;TRINITY_DN45151_c0_g1;TRINITY_DN43707_c0_g1;TRINITY_DN37881_c0_g1;TRINITY_DN18084_c0_g1;TRINITY_DN45204_c0_g1;TRINITY_DN44469_c0_g1;TRINITY_DN28264_c0_g1;TRINITY_DN46088_c0_g1;TRINITY_DN15510_c0_g1;TRINITY_DN47849_c0_g1;TRIN…
15	GO:0006754	BP	ATP biosynthetic process	15/1720	44/19561	2.69205e-06	0.000749292	TRINITY_DN44423_c0_g1;TRINITY_DN39317_c0_g1;TRINITY_DN45077_c0_g1;TRINITY_DN12580_c0_g2;TRINITY_DN42973_c0_g1;TRINITY_DN47690_c0_g1;TRINITY_DN33307_c0_g1;TRINITY_DN21503_c0_g1;TRINITY_DN21503_c0_g2;TRINITY_DN47071_c0_g1;TRINITY_DN45584_c0_g1;TRINITY_DN43726_c0_g1;TRINITY_DN47217_c0_g1;TRINITY_DN42701_c0_g1;TRINITY_DN36927_c0_g1
92	GO:0043604	BP	amide biosynthetic process	92/1720	612/19561	2.8907e-06	0.000749292	TRINITY_DN47426_c0_g1;TRINITY_DN2269_c0_g2;TRINITY_DN37593_c0_g1;TRINITY_DN37667_c0_g1;TRINITY_DN27677_c0_g1;TRINITY_DN27677_c0_g2;TRINITY_DN14282_c0_g1;TRINITY_DN12853_c0_g1;TRINITY_DN45151_c0_g1;TRINITY_DN43707_c0_g1;TRINITY_DN37881_c0_g1;TRINITY_DN18084_c0_g1;TRINITY_DN45204_c0_g1;TRINITY_DN44469_c0_g1;TRINITY_DN28264_c0_g1;TRINITY_DN46088_c0_g1;TRINITY_DN15510_c0_g1;TRINITY_DN47849_c0_g1;TRIN…
16	GO:0009144	BP	purine nucleoside triphosphate metabolic process	16/1720	50/19561	3.25804e-06	0.000749292	TRINITY_DN15758_c0_g1;TRINITY_DN39317_c0_g1;TRINITY_DN12580_c0_g2;TRINITY_DN44423_c0_g1;TRINITY_DN43726_c0_g1;TRINITY_DN45077_c0_g1;TRINITY_DN42973_c0_g1;TRINITY_DN47690_c0_g1;TRINITY_DN45584_c0_g1;TRINITY_DN21503_c0_g1;TRINITY_DN21503_c0_g2;TRINITY_DN47071_c0_g1;TRINITY_DN33307_c0_g1;TRINITY_DN47217_c0_g1;TRINITY_DN42701_c0_g1;TRINITY_DN36927_c0_g1
131	GO:0005975	BP	carbohydrate metabolic process	131/1720	954/19561	3.25818e-06	0.000749292	TRINITY_DN12939_c0_g1;TRINITY_DN8199_c0_g2;TRINITY_DN17136_c0_g1;TRINITY_DN40436_c0_g1;TRINITY_DN17136_c0_g2;TRINITY_DN1467_c0_g1;TRINITY_DN18256_c0_g2;TRINITY_DN6853_c1_g1;TRINITY_DN33433_c0_g1;TRINITY_DN12229_c0_g1;TRINITY_DN36489_c0_g1;TRINITY_DN22023_c0_g1;TRINITY_DN10825_c0_g1;TRINITY_DN8286_c0_g1;TRINITY_DN152_c1_g2;TRINITY_DN41398_c0_g1;TRINITY_DN28913_c0_g1;TRINITY_DN19590_c0_g1;TRINITY_D…
27	GO:0022627	CC	cytosolic small ribosomal subunit	27/1720	100/19561	1.24014e-06	0.000749292	TRINITY_DN23698_c1_g2;TRINITY_DN14404_c0_g1;TRINITY_DN44340_c0_g1;TRINITY_DN45478_c0_g1;TRINITY_DN35912_c0_g1;TRINITY_DN47535_c0_g1;TRINITY_DN44225_c0_g1;TRINITY_DN36468_c0_g1;TRINITY_DN27677_c0_g2;TRINITY_DN14282_c0_g1;TRINITY_DN46176_c0_g1;TRINITY_DN39180_c0_g1;TRINITY_DN12853_c0_g1;TRINITY_DN37881_c0_g1;TRINITY_DN45204_c0_g1;TRINITY_DN1758_c0_g1;TRINITY_DN17120_c1_g2;TRINITY_DN45548_c0_g1;TRIN…
66	GO:0044391	CC	ribosomal subunit	66/1720	350/19561	1.29056e-06	0.000749292	TRINITY_DN43238_c0_g1;TRINITY_DN36468_c0_g1;TRINITY_DN46989_c0_g1;TRINITY_DN33342_c0_g1;TRINITY_DN45279_c0_g1;TRINITY_DN44469_c0_g1;TRINITY_DN41859_c0_g1;TRINITY_DN28475_c0_g1;TRINITY_DN44340_c0_g1;TRINITY_DN46390_c0_g1;TRINITY_DN23698_c1_g2;TRINITY_DN33735_c0_g1;TRINITY_DN45478_c0_g1;TRINITY_DN37602_c0_g1;TRINITY_DN35912_c0_g1;TRINITY_DN47053_c0_g1;TRINITY_DN44151_c0_g1;TRINITY_DN45548_c0_g1;TRI…
32	GO:0015935	CC	small ribosomal subunit	32/1720	141/19561	1.43731e-06	0.000749292	TRINITY_DN23698_c1_g2;TRINITY_DN45279_c0_g1;TRINITY_DN44340_c0_g1;TRINITY_DN5912_c0_g2;TRINITY_DN45478_c0_g1;TRINITY_DN35912_c0_g1;TRINITY_DN47157_c0_g1;TRINITY_DN14404_c0_g1;TRINITY_DN47535_c0_g1;TRINITY_DN25185_c0_g1;TRINITY_DN36468_c0_g1;TRINITY_DN27677_c0_g2;TRINITY_DN14282_c0_g1;TRINITY_DN46176_c0_g1;TRINITY_DN39180_c0_g1;TRINITY_DN12853_c0_g1;TRINITY_DN45151_c0_g1;TRINITY_DN37881_c0_g1;TRIN…
35	GO:0048046	CC	apoplast	35/1720	154/19561	1.88858e-06	0.000749292	TRINITY_DN234_c0_g3;TRINITY_DN5972_c0_g1;TRINITY_DN17878_c0_g1;TRINITY_DN32922_c0_g1;TRINITY_DN41754_c0_g1;TRINITY_DN4365_c1_g1;TRINITY_DN10107_c0_g1;TRINITY_DN12582_c0_g1;TRINITY_DN22005_c0_g2;TRINITY_DN22005_c0_g3;TRINITY_DN34053_c0_g1;TRINITY_DN17874_c0_g1;TRINITY_DN10828_c0_g1;TRINITY_DN26335_c0_g1;TRINITY_DN13714_c0_g1;TRINITY_DN46998_c0_g1;TRINITY_DN152_c1_g2;TRINITY_DN37449_c0_g1;TRINITY_D…
82	GO:0005840	CC	ribosome	82/1720	509/19561	2.33099e-06	0.000749292	TRINITY_DN28219_c0_g1;TRINITY_DN44254_c0_g1;TRINITY_DN46989_c0_g1;TRINITY_DN33342_c0_g1;TRINITY_DN27648_c0_g1;TRINITY_DN45279_c0_g1;TRINITY_DN47426_c0_g1;TRINITY_DN46994_c0_g1;TRINITY_DN32576_c0_g2;TRINITY_DN45244_c0_g1;TRINITY_DN6152_c0_g1;TRINITY_DN6773_c0_g1;TRINITY_DN43655_c0_g1;TRINITY_DN28475_c0_g1;TRINITY_DN44340_c0_g1;TRINITY_DN46390_c0_g1;TRINITY_DN23169_c0_g1;TRINITY_DN10389_c0_g2;TRINI…
76	GO:0005576	CC	extracellular region	76/1720	431/19561	2.56984e-06	0.000749292	TRINITY_DN234_c0_g3;TRINITY_DN5972_c0_g1;TRINITY_DN12859_c0_g1;TRINITY_DN17878_c0_g1;TRINITY_DN20741_c0_g4;TRINITY_DN41754_c0_g1;TRINITY_DN11848_c0_g1;TRINITY_DN10107_c0_g1;TRINITY_DN18256_c0_g2;TRINITY_DN7676_c0_g1;TRINITY_DN8037_c0_g1;TRINITY_DN8887_c0_g1;TRINITY_DN7480_c0_g1;TRINITY_DN17874_c0_g1;TRINITY_DN5082_c0_g3;TRINITY_DN43517_c0_g1;TRINITY_DN12917_c0_g1;TRINITY_DN32922_c0_g1;TRINITY_DN1…
15	GO:0030414	MF	peptidase inhibitor activity	15/1720	41/19561	9.56967e-07	0.000749292	TRINITY_DN12258_c0_g2;TRINITY_DN2552_c0_g1;TRINITY_DN38313_c0_g1;TRINITY_DN3621_c0_g1;TRINITY_DN27726_c0_g1;TRINITY_DN1121_c0_g1;TRINITY_DN11944_c0_g1;TRINITY_DN44321_c0_g1;TRINITY_DN1618_c0_g1;TRINITY_DN723_c0_g3;TRINITY_DN28892_c0_g1;TRINITY_DN8998_c0_g1;TRINITY_DN1282_c0_g2;TRINITY_DN621_c1_g1;TRINITY_DN18644_c0_g1
15	GO:0004866	MF	endopeptidase inhibitor activity	15/1720	41/19561	9.56967e-07	0.000749292	TRINITY_DN12258_c0_g2;TRINITY_DN2552_c0_g1;TRINITY_DN38313_c0_g1;TRINITY_DN3621_c0_g1;TRINITY_DN27726_c0_g1;TRINITY_DN1121_c0_g1;TRINITY_DN11944_c0_g1;TRINITY_DN44321_c0_g1;TRINITY_DN1618_c0_g1;TRINITY_DN723_c0_g3;TRINITY_DN28892_c0_g1;TRINITY_DN8998_c0_g1;TRINITY_DN1282_c0_g2;TRINITY_DN621_c1_g1;TRINITY_DN18644_c0_g1
15	GO:0061135	MF	endopeptidase regulator activity	15/1720	42/19561	1.36798e-06	0.000749292	TRINITY_DN12258_c0_g2;TRINITY_DN2552_c0_g1;TRINITY_DN38313_c0_g1;TRINITY_DN3621_c0_g1;TRINITY_DN27726_c0_g1;TRINITY_DN1121_c0_g1;TRINITY_DN11944_c0_g1;TRINITY_DN44321_c0_g1;TRINITY_DN1618_c0_g1;TRINITY_DN723_c0_g3;TRINITY_DN28892_c0_g1;TRINITY_DN8998_c0_g1;TRINITY_DN1282_c0_g2;TRINITY_DN621_c1_g1;TRINITY_DN18644_c0_g1
15	GO:0061134	MF	peptidase regulator activity	15/1720	43/19561	1.93064e-06	0.000749292	TRINITY_DN12258_c0_g2;TRINITY_DN2552_c0_g1;TRINITY_DN38313_c0_g1;TRINITY_DN3621_c0_g1;TRINITY_DN27726_c0_g1;TRINITY_DN1121_c0_g1;TRINITY_DN11944_c0_g1;TRINITY_DN44321_c0_g1;TRINITY_DN1618_c0_g1;TRINITY_DN723_c0_g3;TRINITY_DN28892_c0_g1;TRINITY_DN8998_c0_g1;TRINITY_DN1282_c0_g2;TRINITY_DN621_c1_g1;TRINITY_DN18644_c0_g1
83	GO:0043531	MF	ADP binding	83/1720	483/19561	2.752e-06	0.000749292	TRINITY_DN13010_c0_g1;TRINITY_DN16249_c0_g1;TRINITY_DN45428_c0_g1;TRINITY_DN26425_c0_g1;TRINITY_DN20142_c0_g3;TRINITY_DN42962_c0_g1;TRINITY_DN47085_c0_g1;TRINITY_DN8004_c0_g1;TRINITY_DN15383_c0_g1;TRINITY_DN1322_c0_g2;TRINITY_DN5424_c0_g1;TRINITY_DN38752_c0_g1;TRINITY_DN11517_c0_g1;TRINITY_DN23545_c0_g1;TRINITY_DN40201_c0_g1;TRINITY_DN33872_c0_g1;TRINITY_DN28707_c0_g1;TRINITY_DN34210_c0_g1;TRINIT…
90	GO:0003735	MF	structural constituent of ribosome	90/1720	536/19561	2.79885e-06	0.000749292	TRINITY_DN47426_c0_g1;TRINITY_DN2269_c0_g2;TRINITY_DN37593_c0_g1;TRINITY_DN37667_c0_g1;TRINITY_DN27677_c0_g1;TRINITY_DN27677_c0_g2;TRINITY_DN14282_c0_g1;TRINITY_DN12853_c0_g1;TRINITY_DN45151_c0_g1;TRINITY_DN43707_c0_g1;TRINITY_DN37881_c0_g1;TRINITY_DN18084_c0_g1;TRINITY_DN45204_c0_g1;TRINITY_DN44469_c0_g1;TRINITY_DN47787_c0_g1;TRINITY_DN46088_c0_g1;TRINITY_DN15510_c0_g1;TRINITY_DN47849_c0_g1;TRIN…
94	GO:0005198	MF	structural molecule activity	94/1720	613/19561	2.92192e-06	0.000749292	TRINITY_DN47426_c0_g1;TRINITY_DN2269_c0_g2;TRINITY_DN37593_c0_g1;TRINITY_DN37667_c0_g1;TRINITY_DN27677_c0_g1;TRINITY_DN27677_c0_g2;TRINITY_DN14282_c0_g1;TRINITY_DN12853_c0_g1;TRINITY_DN45151_c0_g1;TRINITY_DN43707_c0_g1;TRINITY_DN37881_c0_g1;TRINITY_DN18084_c0_g1;TRINITY_DN12499_c0_g2;TRINITY_DN45204_c0_g1;TRINITY_DN44469_c0_g1;TRINITY_DN47787_c0_g1;TRINITY_DN46088_c0_g1;TRINITY_DN15510_c0_g1;TRIN…
65	GO:0046906	MF	tetrapyrrole binding	65/1720	375/19561	3.01436e-06	0.000749292	TRINITY_DN3029_c0_g1;TRINITY_DN20459_c0_g1;TRINITY_DN3962_c0_g1;TRINITY_DN47108_c0_g1;TRINITY_DN20741_c0_g4;TRINITY_DN7387_c0_g1;TRINITY_DN11848_c0_g1;TRINITY_DN33620_c0_g1;TRINITY_DN40400_c0_g1;TRINITY_DN7676_c0_g1;TRINITY_DN28287_c0_g2;TRINITY_DN8887_c0_g1;TRINITY_DN16190_c0_g1;TRINITY_DN30996_c0_g1;TRINITY_DN29018_c0_g3;TRINITY_DN13416_c0_g1;TRINITY_DN25947_c0_g2;TRINITY_DN9150_c0_g1;TRINITY_D…
96	GO:0006518	BP	peptide metabolic process	96/1720	645/19561	3.62838e-06	0.000753557	TRINITY_DN47426_c0_g1;TRINITY_DN2269_c0_g2;TRINITY_DN37593_c0_g1;TRINITY_DN37667_c0_g1;TRINITY_DN27677_c0_g1;TRINITY_DN27677_c0_g2;TRINITY_DN14282_c0_g1;TRINITY_DN12853_c0_g1;TRINITY_DN45151_c0_g1;TRINITY_DN43707_c0_g1;TRINITY_DN37881_c0_g1;TRINITY_DN18084_c0_g1;TRINITY_DN45204_c0_g1;TRINITY_DN44469_c0_g1;TRINITY_DN28264_c0_g1;TRINITY_DN46088_c0_g1;TRINITY_DN15510_c0_g1;TRINITY_DN15265_c0_g1;TRIN…
142	GO:1901566	BP	organonitrogen compound biosynthetic process	142/1720	1076/19561	3.89389e-06	0.000787963	TRINITY_DN47426_c0_g1;TRINITY_DN589_c0_g1;TRINITY_DN8050_c0_g1;TRINITY_DN2269_c0_g2;TRINITY_DN37593_c0_g1;TRINITY_DN37667_c0_g1;TRINITY_DN24713_c0_g1;TRINITY_DN37449_c0_g1;TRINITY_DN27677_c0_g2;TRINITY_DN14282_c0_g1;TRINITY_DN40723_c1_g2;TRINITY_DN10415_c0_g2;TRINITY_DN826_c0_g1;TRINITY_DN12580_c0_g2;TRINITY_DN12853_c0_g1;TRINITY_DN45151_c0_g1;TRINITY_DN33567_c0_g2;TRINITY_DN37881_c0_g1;TRINITY_D…
82	GO:0015318	MF	inorganic molecular entity transmembrane transporter activity	82/1720	542/19561	4.63524e-06	0.000863035	TRINITY_DN19569_c0_g3;TRINITY_DN28938_c0_g1;TRINITY_DN33892_c0_g2;TRINITY_DN35180_c0_g1;TRINITY_DN37437_c0_g2;TRINITY_DN9824_c0_g1;TRINITY_DN19569_c0_g4;TRINITY_DN45355_c0_g1;TRINITY_DN45296_c0_g1;TRINITY_DN47101_c0_g1;TRINITY_DN4021_c0_g1;TRINITY_DN31174_c0_g1;TRINITY_DN45077_c0_g1;TRINITY_DN2252_c0_g2;TRINITY_DN11409_c0_g1;TRINITY_DN34839_c0_g2;TRINITY_DN9508_c0_g3;TRINITY_DN30712_c0_g2;TRINITY…
238	GO:0016491	MF	oxidoreductase activity	238/1720	1818/19561	4.70229e-06	0.000863035	TRINITY_DN216_c0_g2;TRINITY_DN33892_c0_g2;TRINITY_DN20740_c0_g1;TRINITY_DN1527_c0_g1;TRINITY_DN17136_c0_g1;TRINITY_DN974_c0_g1;TRINITY_DN7387_c0_g1;TRINITY_DN17136_c0_g2;TRINITY_DN4105_c0_g2;TRINITY_DN22017_c0_g1;TRINITY_DN24939_c0_g1;TRINITY_DN16186_c0_g1;TRINITY_DN7676_c0_g1;TRINITY_DN5436_c0_g2;TRINITY_DN8940_c0_g5;TRINITY_DN28287_c0_g2;TRINITY_DN17153_c0_g1;TRINITY_DN35644_c0_g1;TRINITY_DN399…
44	GO:0004497	MF	monooxygenase activity	44/1720	243/19561	5.67956e-06	0.000974416	TRINITY_DN3029_c0_g1;TRINITY_DN20459_c0_g1;TRINITY_DN35644_c0_g1;TRINITY_DN38458_c0_g1;TRINITY_DN7387_c0_g1;TRINITY_DN4105_c0_g2;TRINITY_DN12595_c1_g1;TRINITY_DN40400_c0_g1;TRINITY_DN28287_c0_g2;TRINITY_DN16190_c0_g1;TRINITY_DN10673_c1_g1;TRINITY_DN9256_c0_g1;TRINITY_DN9150_c0_g1;TRINITY_DN31691_c0_g2;TRINITY_DN3282_c0_g1;TRINITY_DN27680_c0_g1;TRINITY_DN36005_c0_g1;TRINITY_DN39908_c0_g1;TRINITY_D…
27	GO:0098660	BP	inorganic ion transmembrane transport	27/1720	122/19561	5.88583e-06	0.000988318	TRINITY_DN45355_c0_g1;TRINITY_DN5436_c0_g2;TRINITY_DN9070_c0_g2;TRINITY_DN42701_c0_g1;TRINITY_DN36927_c0_g1;TRINITY_DN39317_c0_g1;TRINITY_DN45077_c0_g1;TRINITY_DN33307_c0_g1;TRINITY_DN4279_c0_g1;TRINITY_DN47244_c0_g1;TRINITY_DN21503_c0_g2;TRINITY_DN25947_c0_g2;TRINITY_DN12580_c0_g2;TRINITY_DN25061_c0_g1;TRINITY_DN44423_c0_g1;TRINITY_DN42973_c0_g1;TRINITY_DN45584_c0_g1;TRINITY_DN47071_c0_g1;TRINIT…
31	GO:0046034	BP	ATP metabolic process	31/1720	150/19561	6.60448e-06	0.00107486	TRINITY_DN45428_c0_g1;TRINITY_DN30284_c0_g1;TRINITY_DN20382_c1_g2;TRINITY_DN39849_c0_g1;TRINITY_DN43571_c0_g1;TRINITY_DN36927_c0_g1;TRINITY_DN39317_c0_g1;TRINITY_DN45077_c0_g1;TRINITY_DN9334_c0_g1;TRINITY_DN22697_c0_g1;TRINITY_DN42701_c0_g1;TRINITY_DN33567_c0_g2;TRINITY_DN33307_c0_g1;TRINITY_DN21503_c0_g2;TRINITY_DN25947_c0_g2;TRINITY_DN12580_c0_g2;TRINITY_DN28473_c0_g2;TRINITY_DN44423_c0_g1;TRIN…
75	GO:0006952	BP	defense response	75/1720	505/19561	6.80979e-06	0.00107486	TRINITY_DN45399_c0_g1;TRINITY_DN16249_c0_g1;TRINITY_DN9944_c0_g1;TRINITY_DN34527_c0_g1;TRINITY_DN5704_c1_g1;TRINITY_DN23049_c0_g1;TRINITY_DN8004_c0_g1;TRINITY_DN11848_c0_g1;TRINITY_DN18746_c0_g1;TRINITY_DN38752_c0_g1;TRINITY_DN47303_c0_g1;TRINITY_DN8692_c0_g2;TRINITY_DN10998_c0_g1;TRINITY_DN9065_c0_g2;TRINITY_DN28707_c0_g1;TRINITY_DN34210_c0_g1;TRINITY_DN46998_c0_g1;TRINITY_DN7519_c0_g1;TRINITY_D…
16	GO:0009201	BP	ribonucleoside triphosphate biosynthetic process	16/1720	53/19561	7.62034e-06	0.00115653	TRINITY_DN15758_c0_g1;TRINITY_DN39317_c0_g1;TRINITY_DN12580_c0_g2;TRINITY_DN44423_c0_g1;TRINITY_DN43726_c0_g1;TRINITY_DN45077_c0_g1;TRINITY_DN42973_c0_g1;TRINITY_DN47690_c0_g1;TRINITY_DN45584_c0_g1;TRINITY_DN21503_c0_g1;TRINITY_DN21503_c0_g2;TRINITY_DN47071_c0_g1;TRINITY_DN33307_c0_g1;TRINITY_DN47217_c0_g1;TRINITY_DN42701_c0_g1;TRINITY_DN36927_c0_g1
16	GO:0009199	BP	ribonucleoside triphosphate metabolic process	16/1720	53/19561	7.62034e-06	0.00115653	TRINITY_DN15758_c0_g1;TRINITY_DN39317_c0_g1;TRINITY_DN12580_c0_g2;TRINITY_DN44423_c0_g1;TRINITY_DN43726_c0_g1;TRINITY_DN45077_c0_g1;TRINITY_DN42973_c0_g1;TRINITY_DN47690_c0_g1;TRINITY_DN45584_c0_g1;TRINITY_DN21503_c0_g1;TRINITY_DN21503_c0_g2;TRINITY_DN47071_c0_g1;TRINITY_DN33307_c0_g1;TRINITY_DN47217_c0_g1;TRINITY_DN42701_c0_g1;TRINITY_DN36927_c0_g1
25	GO:0098655	BP	cation transmembrane transport	25/1720	111/19561	9.29795e-06	0.00135888	TRINITY_DN10455_c0_g1;TRINITY_DN5436_c0_g2;TRINITY_DN9070_c0_g2;TRINITY_DN42701_c0_g1;TRINITY_DN36927_c0_g1;TRINITY_DN39317_c0_g1;TRINITY_DN45077_c0_g1;TRINITY_DN33307_c0_g1;TRINITY_DN4279_c0_g1;TRINITY_DN21503_c0_g2;TRINITY_DN25947_c0_g2;TRINITY_DN12580_c0_g2;TRINITY_DN25061_c0_g1;TRINITY_DN44423_c0_g1;TRINITY_DN42973_c0_g1;TRINITY_DN45584_c0_g1;TRINITY_DN47071_c0_g1;TRINITY_DN47217_c0_g1;TRINIT…
101	GO:0043603	BP	cellular amide metabolic process	101/1720	745/19561	1.18686e-05	0.00164328	TRINITY_DN47426_c0_g1;TRINITY_DN31957_c0_g2;TRINITY_DN2269_c0_g2;TRINITY_DN37593_c0_g1;TRINITY_DN37667_c0_g1;TRINITY_DN27677_c0_g1;TRINITY_DN27677_c0_g2;TRINITY_DN14282_c0_g1;TRINITY_DN12853_c0_g1;TRINITY_DN45151_c0_g1;TRINITY_DN43707_c0_g1;TRINITY_DN37881_c0_g1;TRINITY_DN18084_c0_g1;TRINITY_DN45204_c0_g1;TRINITY_DN44469_c0_g1;TRINITY_DN28264_c0_g1;TRINITY_DN46088_c0_g1;TRINITY_DN15510_c0_g1;TRIN…
30	GO:0034220	BP	ion transmembrane transport	30/1720	148/19561	1.30266e-05	0.00177251	TRINITY_DN45355_c0_g1;TRINITY_DN10455_c0_g1;TRINITY_DN5436_c0_g2;TRINITY_DN9070_c0_g2;TRINITY_DN42701_c0_g1;TRINITY_DN36927_c0_g1;TRINITY_DN39317_c0_g1;TRINITY_DN26747_c1_g1;TRINITY_DN45077_c0_g1;TRINITY_DN33307_c0_g1;TRINITY_DN4279_c0_g1;TRINITY_DN21487_c0_g1;TRINITY_DN47244_c0_g1;TRINITY_DN21503_c0_g2;TRINITY_DN25947_c0_g2;TRINITY_DN12580_c0_g2;TRINITY_DN25061_c0_g1;TRINITY_DN44423_c0_g1;TRINIT…
54	GO:0020037	MF	heme binding	54/1720	336/19561	1.47334e-05	0.00197078	TRINITY_DN3029_c0_g1;TRINITY_DN20459_c0_g1;TRINITY_DN3962_c0_g1;TRINITY_DN20741_c0_g4;TRINITY_DN7387_c0_g1;TRINITY_DN11848_c0_g1;TRINITY_DN33620_c0_g1;TRINITY_DN40400_c0_g1;TRINITY_DN7676_c0_g1;TRINITY_DN28287_c0_g2;TRINITY_DN8887_c0_g1;TRINITY_DN16190_c0_g1;TRINITY_DN30996_c0_g1;TRINITY_DN29018_c0_g3;TRINITY_DN9256_c0_g1;TRINITY_DN25947_c0_g2;TRINITY_DN9150_c0_g1;TRINITY_DN31691_c0_g2;TRINITY_DN…
13	GO:0009522	CC	photosystem I	13/1720	39/19561	1.64496e-05	0.00216367	TRINITY_DN26622_c0_g1;TRINITY_DN45402_c0_g1;TRINITY_DN48209_c0_g1;TRINITY_DN48144_c0_g1;TRINITY_DN48107_c0_g1;TRINITY_DN43556_c0_g1;TRINITY_DN42336_c0_g1;TRINITY_DN13416_c0_g1;TRINITY_DN562_c0_g1;TRINITY_DN562_c0_g2;TRINITY_DN47282_c0_g1;TRINITY_DN27130_c0_g1;TRINITY_DN36109_c0_g1
24	GO:0098662	BP	inorganic cation transmembrane transport	24/1720	108/19561	1.76933e-05	0.00225219	TRINITY_DN5436_c0_g2;TRINITY_DN9070_c0_g2;TRINITY_DN42701_c0_g1;TRINITY_DN36927_c0_g1;TRINITY_DN39317_c0_g1;TRINITY_DN45077_c0_g1;TRINITY_DN33307_c0_g1;TRINITY_DN4279_c0_g1;TRINITY_DN21503_c0_g2;TRINITY_DN25947_c0_g2;TRINITY_DN12580_c0_g2;TRINITY_DN25061_c0_g1;TRINITY_DN44423_c0_g1;TRINITY_DN42973_c0_g1;TRINITY_DN45584_c0_g1;TRINITY_DN47071_c0_g1;TRINITY_DN47217_c0_g1;TRINITY_DN28973_c0_g2;TRINIT…
82	GO:0015075	MF	ion transmembrane transporter activity	82/1720	582/19561	1.98651e-05	0.00244961	TRINITY_DN19569_c0_g3;TRINITY_DN33892_c0_g2;TRINITY_DN35180_c0_g1;TRINITY_DN37437_c0_g2;TRINITY_DN47343_c0_g1;TRINITY_DN19569_c0_g4;TRINITY_DN45296_c0_g1;TRINITY_DN47101_c0_g1;TRINITY_DN4021_c0_g1;TRINITY_DN31174_c0_g1;TRINITY_DN45077_c0_g1;TRINITY_DN2252_c0_g2;TRINITY_DN11409_c0_g1;TRINITY_DN34839_c0_g2;TRINITY_DN9508_c0_g3;TRINITY_DN30712_c0_g2;TRINITY_DN9070_c0_g2;TRINITY_DN27095_c0_g1;TRINITY…
16	GO:0009142	BP	nucleoside triphosphate biosynthetic process	16/1720	57/19561	2.11983e-05	0.00251348	TRINITY_DN15758_c0_g1;TRINITY_DN39317_c0_g1;TRINITY_DN12580_c0_g2;TRINITY_DN44423_c0_g1;TRINITY_DN43726_c0_g1;TRINITY_DN45077_c0_g1;TRINITY_DN42973_c0_g1;TRINITY_DN47690_c0_g1;TRINITY_DN45584_c0_g1;TRINITY_DN21503_c0_g1;TRINITY_DN21503_c0_g2;TRINITY_DN47071_c0_g1;TRINITY_DN33307_c0_g1;TRINITY_DN47217_c0_g1;TRINITY_DN42701_c0_g1;TRINITY_DN36927_c0_g1
32	GO:0022625	CC	cytosolic large ribosomal subunit	32/1720	167/19561	2.40042e-05	0.0027063	TRINITY_DN43238_c0_g1;TRINITY_DN46989_c0_g1;TRINITY_DN33342_c0_g1;TRINITY_DN41859_c0_g1;TRINITY_DN28264_c0_g1;TRINITY_DN37602_c0_g1;TRINITY_DN44151_c0_g1;TRINITY_DN44311_c0_g1;TRINITY_DN37593_c0_g1;TRINITY_DN24745_c0_g1;TRINITY_DN35951_c0_g1;TRINITY_DN16466_c0_g1;TRINITY_DN47298_c0_g1;TRINITY_DN17988_c0_g1;TRINITY_DN23169_c0_g2;TRINITY_DN33602_c0_g1;TRINITY_DN18084_c0_g1;TRINITY_DN2164_c0_g2;TRIN…
12	GO:0015252	MF	proton channel activity	12/1720	35/19561	2.51691e-05	0.00275882	TRINITY_DN39317_c0_g1;TRINITY_DN44423_c0_g1;TRINITY_DN47071_c0_g1;TRINITY_DN43726_c0_g1;TRINITY_DN21503_c0_g1;TRINITY_DN21503_c0_g2;TRINITY_DN47101_c0_g1;TRINITY_DN30712_c0_g2;TRINITY_DN44256_c0_g1;TRINITY_DN42701_c0_g2;TRINITY_DN42701_c0_g1;TRINITY_DN47217_c0_g1
12	GO:0046933	MF	proton-transporting ATP synthase activity, rotational mechanism	12/1720	35/19561	2.51691e-05	0.00275882	TRINITY_DN39317_c0_g1;TRINITY_DN44423_c0_g1;TRINITY_DN47071_c0_g1;TRINITY_DN43726_c0_g1;TRINITY_DN21503_c0_g1;TRINITY_DN21503_c0_g2;TRINITY_DN47101_c0_g1;TRINITY_DN30712_c0_g2;TRINITY_DN44256_c0_g1;TRINITY_DN42701_c0_g2;TRINITY_DN42701_c0_g1;TRINITY_DN47217_c0_g1
10	GO:0009768	BP	photosynthesis, light harvesting in photosystem I	10/1720	25/19561	2.56123e-05	0.00276894	TRINITY_DN45402_c0_g1;TRINITY_DN48209_c0_g1;TRINITY_DN48144_c0_g1;TRINITY_DN48107_c0_g1;TRINITY_DN43556_c0_g1;TRINITY_DN13416_c0_g1;TRINITY_DN562_c0_g1;TRINITY_DN562_c0_g2;TRINITY_DN27130_c0_g1;TRINITY_DN36109_c0_g1
149	GO:0005886	CC	plasma membrane	149/1720	1214/19561	2.66156e-05	0.0027965	TRINITY_DN19569_c0_g3;TRINITY_DN19569_c0_g1;TRINITY_DN25879_c0_g1;TRINITY_DN19569_c0_g4;TRINITY_DN25965_c0_g1;TRINITY_DN8677_c0_g1;TRINITY_DN4021_c0_g1;TRINITY_DN18746_c0_g1;TRINITY_DN8050_c0_g2;TRINITY_DN8271_c0_g4;TRINITY_DN2163_c0_g1;TRINITY_DN30180_c0_g1;TRINITY_DN7244_c0_g1;TRINITY_DN17509_c0_g2;TRINITY_DN11740_c0_g1;TRINITY_DN40435_c0_g1;TRINITY_DN6606_c0_g3;TRINITY_DN25126_c0_g1;TRINITY_DN…
77	GO:1901135	BP	carbohydrate derivative metabolic process	77/1720	546/19561	3.1395e-05	0.00321778	TRINITY_DN1457_c0_g1;TRINITY_DN45428_c0_g1;TRINITY_DN31957_c0_g2;TRINITY_DN19659_c0_g2;TRINITY_DN589_c0_g1;TRINITY_DN37460_c0_g1;TRINITY_DN17136_c0_g2;TRINITY_DN516_c0_g1;TRINITY_DN20382_c1_g2;TRINITY_DN45077_c0_g1;TRINITY_DN2862_c0_g1;TRINITY_DN39849_c0_g1;TRINITY_DN6853_c1_g1;TRINITY_DN5255_c0_g1;TRINITY_DN42701_c0_g1;TRINITY_DN36927_c0_g1;TRINITY_DN10820_c0_g1;TRINITY_DN10820_c0_g2;TRINITY_DN1…
39	GO:0005618	CC	cell wall	39/1720	224/19561	3.90108e-05	0.00384841	TRINITY_DN5972_c0_g1;TRINITY_DN17878_c0_g1;TRINITY_DN20741_c0_g4;TRINITY_DN41754_c0_g1;TRINITY_DN8038_c0_g1;TRINITY_DN11848_c0_g1;TRINITY_DN16097_c0_g1;TRINITY_DN7676_c0_g1;TRINITY_DN24978_c0_g1;TRINITY_DN12582_c0_g1;TRINITY_DN12917_c0_g1;TRINITY_DN234_c0_g2;TRINITY_DN22005_c0_g3;TRINITY_DN34053_c0_g1;TRINITY_DN17874_c0_g1;TRINITY_DN10828_c0_g1;TRINITY_DN48108_c0_g1;TRINITY_DN6572_c0_g2;TRINITY_D…
39	GO:0030312	CC	external encapsulating structure	39/1720	226/19561	4.38569e-05	0.00422096	TRINITY_DN5972_c0_g1;TRINITY_DN17878_c0_g1;TRINITY_DN20741_c0_g4;TRINITY_DN41754_c0_g1;TRINITY_DN8038_c0_g1;TRINITY_DN11848_c0_g1;TRINITY_DN16097_c0_g1;TRINITY_DN7676_c0_g1;TRINITY_DN24978_c0_g1;TRINITY_DN12582_c0_g1;TRINITY_DN12917_c0_g1;TRINITY_DN234_c0_g2;TRINITY_DN22005_c0_g3;TRINITY_DN34053_c0_g1;TRINITY_DN17874_c0_g1;TRINITY_DN10828_c0_g1;TRINITY_DN48108_c0_g1;TRINITY_DN6572_c0_g2;TRINITY_D…
10	GO:0009765	BP	photosynthesis, light harvesting	10/1720	27/19561	5.61196e-05	0.00527257	TRINITY_DN45402_c0_g1;TRINITY_DN48209_c0_g1;TRINITY_DN48144_c0_g1;TRINITY_DN48107_c0_g1;TRINITY_DN43556_c0_g1;TRINITY_DN13416_c0_g1;TRINITY_DN562_c0_g1;TRINITY_DN562_c0_g2;TRINITY_DN27130_c0_g1;TRINITY_DN36109_c0_g1
15	GO:0009521	CC	photosystem	15/1720	56/19561	6.92921e-05	0.00621425	TRINITY_DN26622_c0_g1;TRINITY_DN34408_c0_g1;TRINITY_DN45402_c0_g1;TRINITY_DN48209_c0_g1;TRINITY_DN48144_c0_g1;TRINITY_DN48107_c0_g1;TRINITY_DN45313_c0_g1;TRINITY_DN43556_c0_g1;TRINITY_DN42336_c0_g1;TRINITY_DN13416_c0_g1;TRINITY_DN562_c0_g1;TRINITY_DN562_c0_g2;TRINITY_DN47282_c0_g1;TRINITY_DN27130_c0_g1;TRINITY_DN36109_c0_g1
21	GO:0044036	BP	cell wall macromolecule metabolic process	21/1720	96/19561	7.39781e-05	0.00648706	TRINITY_DN1023_c0_g1;TRINITY_DN7651_c0_g1;TRINITY_DN17878_c0_g1;TRINITY_DN25011_c0_g1;TRINITY_DN11209_c0_g1;TRINITY_DN41212_c0_g1;TRINITY_DN41754_c0_g1;TRINITY_DN2315_c0_g1;TRINITY_DN1834_c0_g1;TRINITY_DN16097_c0_g1;TRINITY_DN10828_c0_g1;TRINITY_DN27881_c0_g1;TRINITY_DN28913_c0_g1;TRINITY_DN9005_c0_g2;TRINITY_DN6572_c0_g1;TRINITY_DN6572_c0_g2;TRINITY_DN24618_c0_g1;TRINITY_DN17874_c0_g1;TRINITY_DN…
145	GO:0044271	BP	cellular nitrogen compound biosynthetic process	145/1720	1200/19561	7.55228e-05	0.00654974	TRINITY_DN47426_c0_g1;TRINITY_DN589_c0_g1;TRINITY_DN28900_c0_g1;TRINITY_DN8050_c0_g1;TRINITY_DN29466_c0_g1;TRINITY_DN6408_c0_g1;TRINITY_DN2269_c0_g2;TRINITY_DN23115_c0_g2;TRINITY_DN37593_c0_g1;TRINITY_DN37667_c0_g1;TRINITY_DN24713_c0_g1;TRINITY_DN27677_c0_g1;TRINITY_DN27677_c0_g2;TRINITY_DN14282_c0_g1;TRINITY_DN40723_c1_g2;TRINITY_DN10415_c0_g2;TRINITY_DN826_c0_g1;TRINITY_DN12580_c0_g2;TRINITY_DN…
7	GO:0006022	BP	aminoglycan metabolic process	7/1720	14/19561	7.91057e-05	0.00664152	TRINITY_DN1023_c0_g1;TRINITY_DN10020_c0_g1;TRINITY_DN2315_c0_g1;TRINITY_DN17887_c0_g1;TRINITY_DN1244_c0_g1;TRINITY_DN28913_c0_g1;TRINITY_DN6012_c0_g2
34	GO:0015078	MF	proton transmembrane transporter activity	34/1720	190/19561	7.89998e-05	0.00664152	TRINITY_DN33892_c0_g2;TRINITY_DN45296_c0_g1;TRINITY_DN45077_c0_g1;TRINITY_DN47101_c0_g1;TRINITY_DN30712_c0_g2;TRINITY_DN42701_c0_g2;TRINITY_DN42701_c0_g1;TRINITY_DN25947_c0_g1;TRINITY_DN7796_c0_g1;TRINITY_DN39317_c0_g1;TRINITY_DN35180_c0_g1;TRINITY_DN48378_c0_g1;TRINITY_DN47690_c0_g1;TRINITY_DN46608_c0_g1;TRINITY_DN33307_c0_g1;TRINITY_DN36927_c0_g1;TRINITY_DN44423_c0_g1;TRINITY_DN9402_c0_g2;TRINI…
7	GO:0004568	MF	chitinase activity	7/1720	14/19561	7.91057e-05	0.00664152	TRINITY_DN1023_c0_g1;TRINITY_DN10020_c0_g1;TRINITY_DN2315_c0_g1;TRINITY_DN1244_c0_g1;TRINITY_DN28913_c0_g1;TRINITY_DN931_c0_g1;TRINITY_DN6012_c0_g2
13	GO:0006739	BP	NADP metabolic process	13/1720	45/19561	8.9662e-05	0.00744855	TRINITY_DN17136_c0_g2;TRINITY_DN8199_c0_g2;TRINITY_DN17136_c0_g1;TRINITY_DN37460_c0_g1;TRINITY_DN20740_c0_g1;TRINITY_DN17601_c0_g2;TRINITY_DN12229_c0_g1;TRINITY_DN22023_c0_g1;TRINITY_DN33567_c0_g2;TRINITY_DN6853_c1_g1;TRINITY_DN36934_c0_g1;TRINITY_DN10302_c0_g1;TRINITY_DN42937_c1_g2
148	GO:0022857	MF	transmembrane transporter activity	148/1720	1234/19561	9.37173e-05	0.00770435	TRINITY_DN19569_c0_g3;TRINITY_DN33892_c0_g2;TRINITY_DN19569_c0_g4;TRINITY_DN45355_c0_g1;TRINITY_DN28703_c0_g1;TRINITY_DN19569_c0_g1;TRINITY_DN19637_c0_g3;TRINITY_DN25957_c0_g3;TRINITY_DN2252_c0_g2;TRINITY_DN25957_c0_g1;TRINITY_DN5436_c0_g2;TRINITY_DN5543_c0_g2;TRINITY_DN34839_c0_g2;TRINITY_DN5905_c0_g1;TRINITY_DN27095_c0_g1;TRINITY_DN13745_c0_g1;TRINITY_DN7915_c0_g1;TRINITY_DN32113_c0_g1;TRINITY_…
16	GO:0009141	BP	nucleoside triphosphate metabolic process	16/1720	65/19561	0.000120886	0.00963666	TRINITY_DN15758_c0_g1;TRINITY_DN39317_c0_g1;TRINITY_DN12580_c0_g2;TRINITY_DN44423_c0_g1;TRINITY_DN43726_c0_g1;TRINITY_DN45077_c0_g1;TRINITY_DN42973_c0_g1;TRINITY_DN47690_c0_g1;TRINITY_DN45584_c0_g1;TRINITY_DN21503_c0_g1;TRINITY_DN21503_c0_g2;TRINITY_DN47071_c0_g1;TRINITY_DN33307_c0_g1;TRINITY_DN47217_c0_g1;TRINITY_DN42701_c0_g1;TRINITY_DN36927_c0_g1
11	GO:0019646	BP	aerobic electron transport chain	11/1720	35/19561	0.0001346	0.0106226	TRINITY_DN33892_c0_g2;TRINITY_DN48470_c0_g1;TRINITY_DN38659_c0_g1;TRINITY_DN47343_c0_g1;TRINITY_DN46138_c0_g1;TRINITY_DN45296_c0_g1;TRINITY_DN44389_c0_g1;TRINITY_DN33636_c0_g1;TRINITY_DN45276_c0_g1;TRINITY_DN44748_c0_g1;TRINITY_DN30996_c0_g1
31	GO:0005216	MF	ion channel activity	31/1720	175/19561	0.000143776	0.0112345	TRINITY_DN19569_c0_g3;TRINITY_DN19569_c0_g1;TRINITY_DN37437_c0_g2;TRINITY_DN19569_c0_g4;TRINITY_DN9508_c0_g3;TRINITY_DN31174_c0_g1;TRINITY_DN2252_c0_g2;TRINITY_DN11409_c0_g1;TRINITY_DN47101_c0_g1;TRINITY_DN30712_c0_g2;TRINITY_DN42701_c0_g2;TRINITY_DN42701_c0_g1;TRINITY_DN39317_c0_g1;TRINITY_DN6811_c0_g1;TRINITY_DN7283_c0_g1;TRINITY_DN35154_c0_g1;TRINITY_DN44423_c0_g1;TRINITY_DN45459_c0_g1;TRINITY…
10	GO:0045261	CC	proton-transporting ATP synthase complex, catalytic core F(1)	10/1720	30/19561	0.000156428	0.0118671	TRINITY_DN39317_c0_g1;TRINITY_DN44423_c0_g1;TRINITY_DN43726_c0_g1;TRINITY_DN21503_c0_g1;TRINITY_DN21503_c0_g2;TRINITY_DN47071_c0_g1;TRINITY_DN30712_c0_g2;TRINITY_DN42701_c0_g2;TRINITY_DN42701_c0_g1;TRINITY_DN47217_c0_g1
35	GO:0015267	MF	channel activity	35/1720	206/19561	0.000159391	0.0118671	TRINITY_DN19569_c0_g3;TRINITY_DN19569_c0_g1;TRINITY_DN37437_c0_g2;TRINITY_DN19569_c0_g4;TRINITY_DN9508_c0_g3;TRINITY_DN31174_c0_g1;TRINITY_DN2252_c0_g2;TRINITY_DN11409_c0_g1;TRINITY_DN47101_c0_g1;TRINITY_DN30712_c0_g2;TRINITY_DN17096_c0_g1;TRINITY_DN42701_c0_g2;TRINITY_DN42701_c0_g1;TRINITY_DN8321_c0_g1;TRINITY_DN39317_c0_g1;TRINITY_DN6811_c0_g1;TRINITY_DN4658_c0_g2;TRINITY_DN7283_c0_g1;TRINITY_D…
35	GO:0022803	MF	passive transmembrane transporter activity	35/1720	206/19561	0.000159391	0.0118671	TRINITY_DN19569_c0_g3;TRINITY_DN19569_c0_g1;TRINITY_DN37437_c0_g2;TRINITY_DN19569_c0_g4;TRINITY_DN9508_c0_g3;TRINITY_DN31174_c0_g1;TRINITY_DN2252_c0_g2;TRINITY_DN11409_c0_g1;TRINITY_DN47101_c0_g1;TRINITY_DN30712_c0_g2;TRINITY_DN17096_c0_g1;TRINITY_DN42701_c0_g2;TRINITY_DN42701_c0_g1;TRINITY_DN8321_c0_g1;TRINITY_DN39317_c0_g1;TRINITY_DN6811_c0_g1;TRINITY_DN4658_c0_g2;TRINITY_DN7283_c0_g1;TRINITY_D…
11	GO:0006098	BP	pentose-phosphate shunt	11/1720	36/19561	0.000178535	0.0129529	TRINITY_DN22023_c0_g1;TRINITY_DN8199_c0_g2;TRINITY_DN17136_c0_g1;TRINITY_DN37460_c0_g1;TRINITY_DN17136_c0_g2;TRINITY_DN17601_c0_g2;TRINITY_DN12229_c0_g1;TRINITY_DN6853_c1_g1;TRINITY_DN36934_c0_g1;TRINITY_DN10302_c0_g1;TRINITY_DN42937_c1_g2
150	GO:0005215	MF	transporter activity	150/1720	1272/19561	0.000178898	0.0129529	TRINITY_DN19569_c0_g3;TRINITY_DN33892_c0_g2;TRINITY_DN19569_c0_g4;TRINITY_DN45355_c0_g1;TRINITY_DN28703_c0_g1;TRINITY_DN19569_c0_g1;TRINITY_DN19637_c0_g3;TRINITY_DN25957_c0_g3;TRINITY_DN2252_c0_g2;TRINITY_DN25957_c0_g1;TRINITY_DN5436_c0_g2;TRINITY_DN5543_c0_g2;TRINITY_DN34839_c0_g2;TRINITY_DN5905_c0_g1;TRINITY_DN27095_c0_g1;TRINITY_DN13745_c0_g1;TRINITY_DN7915_c0_g1;TRINITY_DN32113_c0_g1;TRINITY_…
119	GO:0034645	BP	cellular macromolecule biosynthetic process	119/1720	971/19561	0.000190232	0.0135253	TRINITY_DN47426_c0_g1;TRINITY_DN28900_c0_g1;TRINITY_DN32576_c0_g2;TRINITY_DN46166_c0_g1;TRINITY_DN2269_c0_g2;TRINITY_DN23115_c0_g2;TRINITY_DN37593_c0_g1;TRINITY_DN37667_c0_g1;TRINITY_DN27677_c0_g1;TRINITY_DN27677_c0_g2;TRINITY_DN14282_c0_g1;TRINITY_DN12853_c0_g1;TRINITY_DN45151_c0_g1;TRINITY_DN43707_c0_g1;TRINITY_DN37881_c0_g1;TRINITY_DN18084_c0_g1;TRINITY_DN45204_c0_g1;TRINITY_DN44469_c0_g1;TRIN…
202	GO:0050896	BP	response to stimulus	202/1720	1798/19561	0.00019941	0.0139269	TRINITY_DN6924_c0_g2;TRINITY_DN45355_c0_g1;TRINITY_DN9944_c0_g1;TRINITY_DN18746_c0_g1;TRINITY_DN5595_c0_g1;TRINITY_DN28378_c0_g3;TRINITY_DN46757_c0_g1;TRINITY_DN3729_c0_g1;TRINITY_DN1314_c0_g1;TRINITY_DN327_c0_g1;TRINITY_DN5373_c1_g1;TRINITY_DN20487_c0_g1;TRINITY_DN5704_c0_g2;TRINITY_DN2552_c0_g1;TRINITY_DN1121_c0_g1;TRINITY_DN48144_c0_g1;TRINITY_DN44213_c0_g1;TRINITY_DN12859_c0_g1;TRINITY_DN2653…
14	GO:0009060	BP	aerobic respiration	14/1720	55/19561	0.000216578	0.0149932	TRINITY_DN33892_c0_g2;TRINITY_DN48470_c0_g1;TRINITY_DN25947_c0_g2;TRINITY_DN38659_c0_g1;TRINITY_DN47343_c0_g1;TRINITY_DN46138_c0_g1;TRINITY_DN45296_c0_g1;TRINITY_DN44389_c0_g1;TRINITY_DN5436_c0_g2;TRINITY_DN33636_c0_g1;TRINITY_DN45276_c0_g1;TRINITY_DN44748_c0_g1;TRINITY_DN30996_c0_g1;TRINITY_DN48221_c0_g1
1448	GO:0003674	MF	molecular_function	1448/1720	15819/19561	0.000220414	0.0151261	TRINITY_DN33892_c0_g2;TRINITY_DN46215_c0_g1;TRINITY_DN18746_c0_g1;TRINITY_DN46166_c0_g1;TRINITY_DN2517_c0_g2;TRINITY_DN23308_c0_g2;TRINITY_DN22023_c0_g1;TRINITY_DN23054_c0_g2;TRINITY_DN8286_c0_g1;TRINITY_DN5273_c0_g1;TRINITY_DN15979_c0_g1;TRINITY_DN15979_c0_g2;TRINITY_DN39640_c0_g1;TRINITY_DN16086_c0_g3;TRINITY_DN19590_c0_g1;TRINITY_DN22092_c0_g2;TRINITY_DN4105_c0_g2;TRINITY_DN14744_c0_g1;TRINITY…
11	GO:0006740	BP	NADPH regeneration	11/1720	37/19561	0.000234044	0.015923	TRINITY_DN22023_c0_g1;TRINITY_DN8199_c0_g2;TRINITY_DN17136_c0_g1;TRINITY_DN37460_c0_g1;TRINITY_DN17136_c0_g2;TRINITY_DN17601_c0_g2;TRINITY_DN12229_c0_g1;TRINITY_DN6853_c1_g1;TRINITY_DN36934_c0_g1;TRINITY_DN10302_c0_g1;TRINITY_DN42937_c1_g2
12	GO:0009523	CC	photosystem II	12/1720	43/19561	0.000238561	0.0159553	TRINITY_DN34408_c0_g1;TRINITY_DN45402_c0_g1;TRINITY_DN48209_c0_g1;TRINITY_DN48144_c0_g1;TRINITY_DN48107_c0_g1;TRINITY_DN45313_c0_g1;TRINITY_DN43556_c0_g1;TRINITY_DN13416_c0_g1;TRINITY_DN562_c0_g1;TRINITY_DN562_c0_g2;TRINITY_DN27130_c0_g1;TRINITY_DN36109_c0_g1
14	GO:0045333	BP	cellular respiration	14/1720	56/19561	0.000265673	0.0169115	TRINITY_DN33892_c0_g2;TRINITY_DN48470_c0_g1;TRINITY_DN25947_c0_g2;TRINITY_DN38659_c0_g1;TRINITY_DN47343_c0_g1;TRINITY_DN46138_c0_g1;TRINITY_DN45296_c0_g1;TRINITY_DN44389_c0_g1;TRINITY_DN5436_c0_g2;TRINITY_DN33636_c0_g1;TRINITY_DN45276_c0_g1;TRINITY_DN44748_c0_g1;TRINITY_DN30996_c0_g1;TRINITY_DN48221_c0_g1
6	GO:1901072	BP	glucosamine-containing compound catabolic process	6/1720	12/19561	0.000265715	0.0169115	TRINITY_DN1023_c0_g1;TRINITY_DN10020_c0_g1;TRINITY_DN2315_c0_g1;TRINITY_DN1244_c0_g1;TRINITY_DN28913_c0_g1;TRINITY_DN6012_c0_g2
6	GO:0006030	BP	chitin metabolic process	6/1720	12/19561	0.000265715	0.0169115	TRINITY_DN1023_c0_g1;TRINITY_DN10020_c0_g1;TRINITY_DN2315_c0_g1;TRINITY_DN1244_c0_g1;TRINITY_DN28913_c0_g1;TRINITY_DN6012_c0_g2
6	GO:0006032	BP	chitin catabolic process	6/1720	12/19561	0.000265715	0.0169115	TRINITY_DN1023_c0_g1;TRINITY_DN10020_c0_g1;TRINITY_DN2315_c0_g1;TRINITY_DN1244_c0_g1;TRINITY_DN28913_c0_g1;TRINITY_DN6012_c0_g2
6	GO:0046348	BP	amino sugar catabolic process	6/1720	12/19561	0.000265715	0.0169115	TRINITY_DN1023_c0_g1;TRINITY_DN10020_c0_g1;TRINITY_DN2315_c0_g1;TRINITY_DN1244_c0_g1;TRINITY_DN28913_c0_g1;TRINITY_DN6012_c0_g2
6	GO:0006026	BP	aminoglycan catabolic process	6/1720	12/19561	0.000265715	0.0169115	TRINITY_DN1023_c0_g1;TRINITY_DN10020_c0_g1;TRINITY_DN2315_c0_g1;TRINITY_DN1244_c0_g1;TRINITY_DN28913_c0_g1;TRINITY_DN6012_c0_g2
29	GO:0006812	BP	cation transport	29/1720	165/19561	0.000274274	0.0172379	TRINITY_DN10455_c0_g1;TRINITY_DN5436_c0_g2;TRINITY_DN17318_c0_g2;TRINITY_DN9070_c0_g2;TRINITY_DN42701_c0_g1;TRINITY_DN36927_c0_g1;TRINITY_DN39317_c0_g1;TRINITY_DN17902_c0_g1;TRINITY_DN45077_c0_g1;TRINITY_DN33307_c0_g1;TRINITY_DN4279_c0_g1;TRINITY_DN10400_c0_g1;TRINITY_DN21503_c0_g2;TRINITY_DN25947_c0_g2;TRINITY_DN12580_c0_g2;TRINITY_DN25061_c0_g1;TRINITY_DN44423_c0_g1;TRINITY_DN42973_c0_g1;TRINIT…
21	GO:0015979	BP	photosynthesis	21/1720	103/19561	0.00028681	0.0178229	TRINITY_DN26622_c0_g1;TRINITY_DN34408_c0_g1;TRINITY_DN46119_c0_g1;TRINITY_DN35644_c0_g1;TRINITY_DN33745_c0_g1;TRINITY_DN39005_c0_g3;TRINITY_DN44183_c0_g1;TRINITY_DN45313_c0_g1;TRINITY_DN47282_c0_g1;TRINITY_DN25769_c1_g1;TRINITY_DN22128_c0_g2;TRINITY_DN46211_c0_g1;TRINITY_DN42336_c0_g1;TRINITY_DN843_c0_g2;TRINITY_DN6022_c1_g1;TRINITY_DN43769_c0_g1;TRINITY_DN47144_c0_g1;TRINITY_DN16531_c0_g1;TRINIT…
13	GO:0016679	MF	oxidoreductase activity, acting on diphenols and related substances as donors	13/1720	51/19561	0.000355366	0.0212466	TRINITY_DN974_c0_g1;TRINITY_DN33892_c0_g2;TRINITY_DN7903_c0_g1;TRINITY_DN25947_c0_g1;TRINITY_DN38458_c0_g1;TRINITY_DN3183_c0_g1;TRINITY_DN11261_c0_g1;TRINITY_DN3183_c0_g3;TRINITY_DN47065_c0_g1;TRINITY_DN10107_c0_g1;TRINITY_DN21760_c0_g1;TRINITY_DN36005_c0_g1;TRINITY_DN13714_c0_g1
17	GO:0010410	BP	hemicellulose metabolic process	17/1720	78/19561	0.000364386	0.0213064	TRINITY_DN7651_c0_g1;TRINITY_DN17878_c0_g1;TRINITY_DN25011_c0_g1;TRINITY_DN11209_c0_g1;TRINITY_DN41212_c0_g1;TRINITY_DN41754_c0_g1;TRINITY_DN1834_c0_g1;TRINITY_DN16097_c0_g1;TRINITY_DN10828_c0_g1;TRINITY_DN27881_c0_g1;TRINITY_DN24618_c0_g1;TRINITY_DN9005_c0_g2;TRINITY_DN6572_c0_g1;TRINITY_DN6572_c0_g2;TRINITY_DN13141_c0_g1;TRINITY_DN17874_c0_g1;TRINITY_DN152_c1_g2
159	GO:0044281	BP	small molecule metabolic process	159/1720	1381/19561	0.000375929	0.0213499	TRINITY_DN17136_c0_g1;TRINITY_DN17136_c0_g2;TRINITY_DN8050_c0_g1;TRINITY_DN34153_c0_g1;TRINITY_DN34818_c0_g1;TRINITY_DN36489_c0_g1;TRINITY_DN3617_c0_g1;TRINITY_DN22023_c0_g1;TRINITY_DN589_c0_g1;TRINITY_DN48005_c0_g1;TRINITY_DN5273_c0_g1;TRINITY_DN1251_c0_g2;TRINITY_DN37449_c0_g1;TRINITY_DN1457_c0_g1;TRINITY_DN16086_c0_g3;TRINITY_DN19590_c0_g1;TRINITY_DN12580_c0_g2;TRINITY_DN22626_c0_g1;TRINITY_DN…
51	GO:0004553	MF	hydrolase activity, hydrolyzing O-glycosyl compounds	51/1720	350/19561	0.000375623	0.0213499	TRINITY_DN12939_c0_g1;TRINITY_DN17878_c0_g1;TRINITY_DN27792_c0_g2;TRINITY_DN19659_c0_g2;TRINITY_DN29735_c0_g1;TRINITY_DN40436_c0_g1;TRINITY_DN1467_c0_g1;TRINITY_DN18256_c0_g2;TRINITY_DN6773_c0_g1;TRINITY_DN6572_c0_g2;TRINITY_DN17874_c0_g1;TRINITY_DN6012_c0_g2;TRINITY_DN1796_c0_g1;TRINITY_DN22005_c0_g2;TRINITY_DN22005_c0_g3;TRINITY_DN10828_c0_g1;TRINITY_DN42_c0_g1;TRINITY_DN18151_c0_g1;TRINITY_DN8…
10	GO:0016762	MF	xyloglucan:xyloglucosyl transferase activity	10/1720	33/19561	0.000377434	0.0213499	TRINITY_DN7651_c0_g1;TRINITY_DN17878_c0_g1;TRINITY_DN16097_c0_g1;TRINITY_DN41754_c0_g1;TRINITY_DN6572_c0_g1;TRINITY_DN34053_c0_g1;TRINITY_DN17874_c0_g1;TRINITY_DN6572_c0_g2;TRINITY_DN10828_c0_g1;TRINITY_DN152_c1_g2
17	GO:0042744	BP	hydrogen peroxide catabolic process	17/1720	80/19561	0.000498302	0.0275007	TRINITY_DN3962_c0_g1;TRINITY_DN37801_c0_g1;TRINITY_DN23854_c0_g1;TRINITY_DN20741_c0_g4;TRINITY_DN12859_c0_g1;TRINITY_DN11848_c0_g1;TRINITY_DN24939_c0_g1;TRINITY_DN25126_c0_g1;TRINITY_DN8887_c0_g1;TRINITY_DN7676_c0_g1;TRINITY_DN47108_c0_g1;TRINITY_DN23854_c0_g4;TRINITY_DN42259_c0_g1;TRINITY_DN8471_c0_g1;TRINITY_DN11163_c0_g1;TRINITY_DN43558_c0_g1;TRINITY_DN23854_c0_g2
11	GO:0033178	CC	proton-transporting two-sector ATPase complex, catalytic domain	11/1720	40/19561	0.000494876	0.0275007	TRINITY_DN39317_c0_g1;TRINITY_DN44423_c0_g1;TRINITY_DN43726_c0_g1;TRINITY_DN21503_c0_g1;TRINITY_DN21503_c0_g2;TRINITY_DN47071_c0_g1;TRINITY_DN30712_c0_g2;TRINITY_DN44256_c0_g1;TRINITY_DN42701_c0_g2;TRINITY_DN42701_c0_g1;TRINITY_DN47217_c0_g1
34	GO:0015934	CC	large ribosomal subunit	34/1720	210/19561	0.000503675	0.0276042	TRINITY_DN43238_c0_g1;TRINITY_DN46989_c0_g1;TRINITY_DN33342_c0_g1;TRINITY_DN41859_c0_g1;TRINITY_DN28264_c0_g1;TRINITY_DN37602_c0_g1;TRINITY_DN47053_c0_g1;TRINITY_DN44151_c0_g1;TRINITY_DN44311_c0_g1;TRINITY_DN37593_c0_g1;TRINITY_DN24745_c0_g1;TRINITY_DN35951_c0_g1;TRINITY_DN16466_c0_g1;TRINITY_DN47298_c0_g1;TRINITY_DN17988_c0_g1;TRINITY_DN23169_c0_g2;TRINITY_DN33602_c0_g1;TRINITY_DN18084_c0_g1;TRI…
38	GO:0009535	CC	chloroplast thylakoid membrane	38/1720	242/19561	0.000515823	0.028075	TRINITY_DN45402_c0_g1;TRINITY_DN47108_c0_g1;TRINITY_DN44154_c0_g1;TRINITY_DN45313_c0_g1;TRINITY_DN47065_c0_g1;TRINITY_DN44226_c0_g1;TRINITY_DN46211_c0_g1;TRINITY_DN46757_c0_g1;TRINITY_DN16531_c0_g1;TRINITY_DN6853_c1_g1;TRINITY_DN42937_c1_g2;TRINITY_DN13416_c0_g1;TRINITY_DN48144_c0_g1;TRINITY_DN48107_c0_g1;TRINITY_DN22598_c0_g1;TRINITY_DN44219_c0_g1;TRINITY_DN43558_c0_g1;TRINITY_DN36109_c0_g1;TRIN…
7	GO:0046274	BP	lignin catabolic process	7/1720	18/19561	0.000535212	0.0285398	TRINITY_DN974_c0_g1;TRINITY_DN3183_c0_g1;TRINITY_DN11261_c0_g1;TRINITY_DN13714_c0_g1;TRINITY_DN10107_c0_g1;TRINITY_DN21760_c0_g1;TRINITY_DN3183_c0_g3
7	GO:0046271	BP	phenylpropanoid catabolic process	7/1720	18/19561	0.000535212	0.0285398	TRINITY_DN974_c0_g1;TRINITY_DN3183_c0_g1;TRINITY_DN11261_c0_g1;TRINITY_DN13714_c0_g1;TRINITY_DN10107_c0_g1;TRINITY_DN21760_c0_g1;TRINITY_DN3183_c0_g3
38	GO:0055035	CC	plastid thylakoid membrane	38/1720	243/19561	0.000531983	0.0285398	TRINITY_DN45402_c0_g1;TRINITY_DN47108_c0_g1;TRINITY_DN44154_c0_g1;TRINITY_DN45313_c0_g1;TRINITY_DN47065_c0_g1;TRINITY_DN44226_c0_g1;TRINITY_DN46211_c0_g1;TRINITY_DN46757_c0_g1;TRINITY_DN16531_c0_g1;TRINITY_DN6853_c1_g1;TRINITY_DN42937_c1_g2;TRINITY_DN13416_c0_g1;TRINITY_DN48144_c0_g1;TRINITY_DN48107_c0_g1;TRINITY_DN22598_c0_g1;TRINITY_DN44219_c0_g1;TRINITY_DN43558_c0_g1;TRINITY_DN36109_c0_g1;TRIN…
55	GO:0016798	MF	hydrolase activity, acting on glycosyl bonds	55/1720	390/19561	0.000541289	0.0286702	TRINITY_DN12939_c0_g1;TRINITY_DN17878_c0_g1;TRINITY_DN27792_c0_g2;TRINITY_DN19659_c0_g2;TRINITY_DN29735_c0_g1;TRINITY_DN40436_c0_g1;TRINITY_DN1467_c0_g1;TRINITY_DN18256_c0_g2;TRINITY_DN6773_c0_g1;TRINITY_DN6572_c0_g2;TRINITY_DN17874_c0_g1;TRINITY_DN6012_c0_g2;TRINITY_DN10118_c0_g1;TRINITY_DN1796_c0_g1;TRINITY_DN22005_c0_g2;TRINITY_DN22005_c0_g3;TRINITY_DN10828_c0_g1;TRINITY_DN42_c0_g1;TRINITY_DN1…
17	GO:0042743	BP	hydrogen peroxide metabolic process	17/1720	81/19561	0.000579825	0.0301051	TRINITY_DN3962_c0_g1;TRINITY_DN37801_c0_g1;TRINITY_DN23854_c0_g1;TRINITY_DN20741_c0_g4;TRINITY_DN12859_c0_g1;TRINITY_DN11848_c0_g1;TRINITY_DN24939_c0_g1;TRINITY_DN25126_c0_g1;TRINITY_DN8887_c0_g1;TRINITY_DN7676_c0_g1;TRINITY_DN47108_c0_g1;TRINITY_DN23854_c0_g4;TRINITY_DN42259_c0_g1;TRINITY_DN8471_c0_g1;TRINITY_DN11163_c0_g1;TRINITY_DN43558_c0_g1;TRINITY_DN23854_c0_g2
11	GO:0010411	BP	xyloglucan metabolic process	11/1720	41/19561	0.000623194	0.0315272	TRINITY_DN7651_c0_g1;TRINITY_DN17878_c0_g1;TRINITY_DN25011_c0_g1;TRINITY_DN41754_c0_g1;TRINITY_DN6572_c0_g1;TRINITY_DN16097_c0_g1;TRINITY_DN17874_c0_g1;TRINITY_DN6572_c0_g2;TRINITY_DN9005_c0_g2;TRINITY_DN10828_c0_g1;TRINITY_DN152_c1_g2
3	GO:0004459	MF	L-lactate dehydrogenase activity	3/1720	3/19561	0.000678767	0.033904	TRINITY_DN47115_c0_g1;TRINITY_DN12311_c0_g1;TRINITY_DN41398_c0_g1
6	GO:1901071	BP	glucosamine-containing compound metabolic process	6/1720	14/19561	0.000740031	0.036502	TRINITY_DN1023_c0_g1;TRINITY_DN10020_c0_g1;TRINITY_DN2315_c0_g1;TRINITY_DN1244_c0_g1;TRINITY_DN28913_c0_g1;TRINITY_DN6012_c0_g2
41	GO:0072521	BP	purine-containing compound metabolic process	41/1720	273/19561	0.00074631	0.0365831	TRINITY_DN45428_c0_g1;TRINITY_DN31957_c0_g2;TRINITY_DN30284_c0_g1;TRINITY_DN20382_c1_g2;TRINITY_DN39849_c0_g1;TRINITY_DN1886_c0_g1;TRINITY_DN36927_c0_g1;TRINITY_DN10820_c0_g1;TRINITY_DN10820_c0_g2;TRINITY_DN15758_c0_g1;TRINITY_DN39317_c0_g1;TRINITY_DN45077_c0_g1;TRINITY_DN9334_c0_g1;TRINITY_DN22697_c0_g1;TRINITY_DN43571_c0_g1;TRINITY_DN33567_c0_g2;TRINITY_DN33307_c0_g1;TRINITY_DN1457_c0_g1;TRINIT…
4	GO:0045259	CC	proton-transporting ATP synthase complex	4/1720	6/19561	0.000772936	0.0374234	TRINITY_DN43726_c0_g1;TRINITY_DN47217_c0_g1;TRINITY_DN42701_c0_g1;TRINITY_DN47101_c0_g1
4	GO:0005753	CC	mitochondrial proton-transporting ATP synthase complex	4/1720	6/19561	0.000772936	0.0374234	TRINITY_DN43726_c0_g1;TRINITY_DN47217_c0_g1;TRINITY_DN42701_c0_g1;TRINITY_DN47101_c0_g1
7	GO:0018958	BP	phenol-containing compound metabolic process	7/1720	19/19561	0.000783441	0.0374722	TRINITY_DN12163_c0_g1;TRINITY_DN26310_c0_g3;TRINITY_DN22626_c0_g1;TRINITY_DN34153_c0_g1;TRINITY_DN30141_c0_g1;TRINITY_DN187_c0_g2;TRINITY_DN4180_c0_g1
7	GO:0005315	MF	inorganic phosphate transmembrane transporter activity	7/1720	19/19561	0.000783441	0.0374722	TRINITY_DN28938_c0_g1;TRINITY_DN9824_c0_g1;TRINITY_DN16490_c0_g1;TRINITY_DN45355_c0_g1;TRINITY_DN45141_c0_g1;TRINITY_DN35566_c0_g1;TRINITY_DN47244_c0_g1
20	GO:0019748	BP	secondary metabolic process	20/1720	105/19561	0.000809611	0.0383892	TRINITY_DN974_c0_g1;TRINITY_DN3424_c0_g1;TRINITY_DN13034_c0_g2;TRINITY_DN9256_c0_g1;TRINITY_DN2569_c1_g1;TRINITY_DN26963_c0_g1;TRINITY_DN19659_c0_g2;TRINITY_DN3183_c0_g1;TRINITY_DN11261_c0_g1;TRINITY_DN3183_c0_g3;TRINITY_DN43800_c0_g1;TRINITY_DN10107_c0_g1;TRINITY_DN21760_c0_g1;TRINITY_DN5273_c0_g1;TRINITY_DN13714_c0_g1;TRINITY_DN13034_c0_g1;TRINITY_DN31957_c0_g2;TRINITY_DN7924_c0_g1;TRINITY_DN18…
10	GO:0016168	MF	chlorophyll binding	10/1720	36/19561	0.00081234	0.0383892	TRINITY_DN45402_c0_g1;TRINITY_DN48209_c0_g1;TRINITY_DN48144_c0_g1;TRINITY_DN48107_c0_g1;TRINITY_DN43556_c0_g1;TRINITY_DN13416_c0_g1;TRINITY_DN562_c0_g1;TRINITY_DN562_c0_g2;TRINITY_DN27130_c0_g1;TRINITY_DN36109_c0_g1
11	GO:0051156	BP	glucose 6-phosphate metabolic process	11/1720	43/19561	0.000963493	0.045148	TRINITY_DN22023_c0_g1;TRINITY_DN8199_c0_g2;TRINITY_DN17136_c0_g1;TRINITY_DN37460_c0_g1;TRINITY_DN17136_c0_g2;TRINITY_DN17601_c0_g2;TRINITY_DN12229_c0_g1;TRINITY_DN6853_c1_g1;TRINITY_DN36934_c0_g1;TRINITY_DN10302_c0_g1;TRINITY_DN42937_c1_g2
8	GO:0016998	BP	cell wall macromolecule catabolic process	8/1720	25/19561	0.000972524	0.045148	TRINITY_DN1023_c0_g1;TRINITY_DN41212_c0_g1;TRINITY_DN2315_c0_g1;TRINITY_DN7651_c0_g1;TRINITY_DN1834_c0_g1;TRINITY_DN27881_c0_g1;TRINITY_DN28913_c0_g1;TRINITY_DN6012_c0_g2
38	GO:0042651	CC	thylakoid membrane	38/1720	252/19561	0.00103641	0.0472679	TRINITY_DN45402_c0_g1;TRINITY_DN47108_c0_g1;TRINITY_DN44154_c0_g1;TRINITY_DN45313_c0_g1;TRINITY_DN47065_c0_g1;TRINITY_DN44226_c0_g1;TRINITY_DN46211_c0_g1;TRINITY_DN46757_c0_g1;TRINITY_DN16531_c0_g1;TRINITY_DN6853_c1_g1;TRINITY_DN42937_c1_g2;TRINITY_DN13416_c0_g1;TRINITY_DN48144_c0_g1;TRINITY_DN48107_c0_g1;TRINITY_DN22598_c0_g1;TRINITY_DN44219_c0_g1;TRINITY_DN43558_c0_g1;TRINITY_DN36109_c0_g1;TRIN…
38	GO:0034357	CC	photosynthetic membrane	38/1720	252/19561	0.00103641	0.0472679	TRINITY_DN45402_c0_g1;TRINITY_DN47108_c0_g1;TRINITY_DN44154_c0_g1;TRINITY_DN45313_c0_g1;TRINITY_DN47065_c0_g1;TRINITY_DN44226_c0_g1;TRINITY_DN46211_c0_g1;TRINITY_DN46757_c0_g1;TRINITY_DN16531_c0_g1;TRINITY_DN6853_c1_g1;TRINITY_DN42937_c1_g2;TRINITY_DN13416_c0_g1;TRINITY_DN48144_c0_g1;TRINITY_DN48107_c0_g1;TRINITY_DN22598_c0_g1;TRINITY_DN44219_c0_g1;TRINITY_DN43558_c0_g1;TRINITY_DN36109_c0_g1;TRIN…
34	GO:0030054	CC	cell junction	34/1720	219/19561	0.0010624	0.0476388	TRINITY_DN19569_c0_g3;TRINITY_DN5972_c0_g1;TRINITY_DN20741_c0_g4;TRINITY_DN8038_c0_g1;TRINITY_DN11848_c0_g1;TRINITY_DN18528_c0_g3;TRINITY_DN8050_c0_g2;TRINITY_DN7676_c0_g1;TRINITY_DN408_c1_g2;TRINITY_DN408_c1_g1;TRINITY_DN15566_c0_g1;TRINITY_DN15566_c0_g2;TRINITY_DN15566_c0_g3;TRINITY_DN17096_c0_g1;TRINITY_DN18396_c0_g1;TRINITY_DN43517_c0_g1;TRINITY_DN11740_c0_g1;TRINITY_DN18704_c0_g1;TRINITY_DN7…
40	GO:0016614	MF	oxidoreductase activity, acting on CH-OH group of donors	40/1720	270/19561	0.00105881	0.0476388	TRINITY_DN22023_c0_g1;TRINITY_DN17136_c0_g1;TRINITY_DN17136_c0_g2;TRINITY_DN17887_c0_g1;TRINITY_DN17601_c0_g2;TRINITY_DN30141_c0_g1;TRINITY_DN3914_c0_g1;TRINITY_DN43517_c0_g1;TRINITY_DN4596_c0_g1;TRINITY_DN6928_c0_g1;TRINITY_DN20740_c0_g2;TRINITY_DN20740_c0_g1;TRINITY_DN23518_c0_g1;TRINITY_DN15_c0_g2;TRINITY_DN5215_c0_g1;TRINITY_DN15420_c0_g1;TRINITY_DN41398_c0_g1;TRINITY_DN14057_c0_g1;TRINITY_DN…
15	GO:0022904	BP	respiratory electron transport chain	15/1720	71/19561	0.00111248	0.0488618	TRINITY_DN44389_c0_g1;TRINITY_DN33892_c0_g2;TRINITY_DN48470_c0_g1;TRINITY_DN25947_c0_g1;TRINITY_DN38659_c0_g1;TRINITY_DN47343_c0_g1;TRINITY_DN46138_c0_g1;TRINITY_DN45296_c0_g1;TRINITY_DN30016_c0_g1;TRINITY_DN46072_c0_g1;TRINITY_DN5436_c0_g2;TRINITY_DN33636_c0_g1;TRINITY_DN45276_c0_g1;TRINITY_DN44748_c0_g1;TRINITY_DN30996_c0_g1
7	GO:0052716	MF	hydroquinone:oxygen oxidoreductase activity	7/1720	20/19561	0.00111444	0.0488618	TRINITY_DN974_c0_g1;TRINITY_DN3183_c0_g1;TRINITY_DN11261_c0_g1;TRINITY_DN13714_c0_g1;TRINITY_DN10107_c0_g1;TRINITY_DN21760_c0_g1;TRINITY_DN3183_c0_g3
7	GO:0019904	MF	protein domain specific binding	7/1720	20/19561	0.00111444	0.0488618	TRINITY_DN45402_c0_g1;TRINITY_DN46129_c0_g1;TRINITY_DN11445_c0_g1;TRINITY_DN562_c0_g2;TRINITY_DN2648_c1_g1;TRINITY_DN27130_c0_g1;TRINITY_DN30241_c0_g1
id	num	qvalue	per	ratio	class	ID	Descrption	Pvalue	Qvalue	Up	Down	fg_num	bg_num
GO:0009145	16	0.000749292	--	--	Biological Process	GO:0009145	--	0.000749292	0.000749292	4	12	16	48
GO:0009206	16	0.000749292	--	--	Biological Process	GO:0009206	--	0.000749292	0.000749292	4	12	16	48
GO:0009205	16	0.000749292	--	--	Biological Process	GO:0009205	--	0.000749292	0.000749292	4	12	16	48
GO:1902600	21	0.000749292	--	--	Biological Process	GO:1902600	--	0.000749292	0.000749292	6	15	21	77
GO:0015985	15	0.000749292	--	--	Biological Process	GO:0015985	--	0.000749292	0.000749292	4	11	15	43
GO:0015986	15	0.000749292	--	--	Biological Process	GO:0015986	--	0.000749292	0.000749292	4	11	15	43
GO:0006412	90	0.000749292	--	--	Biological Process	GO:0006412	--	0.000749292	0.000749292	12	78	90	559
GO:0006091	56	0.000749292	--	--	Biological Process	GO:0006091	--	0.000749292	0.000749292	22	34	56	325
GO:0043043	92	0.000749292	--	--	Biological Process	GO:0043043	--	0.000749292	0.000749292	13	79	92	568
GO:0006754	15	0.000749292	--	--	Biological Process	GO:0006754	--	0.000749292	0.000749292	4	11	15	44
GO:0043604	92	0.000749292	--	--	Biological Process	GO:0043604	--	0.000749292	0.000749292	13	79	92	612
GO:0009144	16	0.000749292	--	--	Biological Process	GO:0009144	--	0.000749292	0.000749292	4	12	16	50
GO:0005975	131	0.000749292	--	--	Biological Process	GO:0005975	--	0.000749292	0.000749292	43	88	131	954
GO:0022627	27	0.000749292	--	--	Cellular Component	GO:0022627	--	0.000749292	0.000749292	4	23	27	100
GO:0044391	66	0.000749292	--	--	Cellular Component	GO:0044391	--	0.000749292	0.000749292	8	58	66	350
GO:0015935	32	0.000749292	--	--	Cellular Component	GO:0015935	--	0.000749292	0.000749292	4	28	32	141
GO:0048046	35	0.000749292	--	--	Cellular Component	GO:0048046	--	0.000749292	0.000749292	12	23	35	154
GO:0005840	82	0.000749292	--	--	Cellular Component	GO:0005840	--	0.000749292	0.000749292	8	74	82	509
GO:0005576	76	0.000749292	--	--	Cellular Component	GO:0005576	--	0.000749292	0.000749292	26	50	76	431
GO:0030414	15	0.000749292	--	--	Molecular Function	GO:0030414	--	0.000749292	0.000749292	4	11	15	41
GO:0004866	15	0.000749292	--	--	Molecular Function	GO:0004866	--	0.000749292	0.000749292	4	11	15	41
GO:0061135	15	0.000749292	--	--	Molecular Function	GO:0061135	--	0.000749292	0.000749292	4	11	15	42
GO:0061134	15	0.000749292	--	--	Molecular Function	GO:0061134	--	0.000749292	0.000749292	4	11	15	43
GO:0043531	83	0.000749292	--	--	Molecular Function	GO:0043531	--	0.000749292	0.000749292	32	51	83	483
GO:0003735	90	0.000749292	--	--	Molecular Function	GO:0003735	--	0.000749292	0.000749292	9	81	90	536
